# Supplementary material for: Acute Toxicity and Neuroprotective Effect of “RJ6601”, a Newly Formulated Instant Soup, in Geriatric Rats
Source: Foods. 2025 Jan 16;14(2):277. doi: 10.3390/foods14020277 (PMC11765135; doi:10.3390/foods14020277)
Supplement: Supplementary file 1 [file foods-14-00277-s001.zip]

Archive with 2 entries (2 files):
- Table Supplementary 1 Composition of RJ6601 and placebo soup.pdf
- Supplementary 2 Chromatogram.pdf
